# Supplementary material for: C-Type Lectins Link Immunological and Reproductive Processes in Aedes aegypti
Source: iScience. 2020 Aug 21;23(9):101486. doi: 10.1016/j.isci.2020.101486 (PMC7481239; doi:10.1016/j.isci.2020.101486)
Supplement: Table S8. ANOVA Values for Comparisons between Controls and Mutants for Immune Pathway Components, Related to Figure 4 [file mmc2.xlsx]

## Sheet: 工作表1
Table S8. ANOVA values for comparisons between controls and mutants for immune pathway components, related to Figure 4
Two-way ANOVA with variables of TIME (before blood meal, 24 hours after blood meal, 48 hours after blood meal) and GENOTYPE (control and mutant). P value subjected to Tukey adjustment; adjusted p values less than 0.05 are bolded.
STAT
Overall ANOVA results
				Difference		Sum Sq		Mean Sq		F value		Pr(>F)
Time				2		11.65		5.825		5.931		0.0162
Genotype				1		12.015		12.015		12.232		0.0044
Time:Genotype				2		2.826		1.413		1.438		0.2755
Residuals				12		11.787		0.982
Time results
				Difference		Lower bound		Upper bound		Adjusted p value
24PM – 48PM				-0.44804		-1.9746		1.07851		0.720081
BM – 48PM				-1.88597		-3.41252		-0.359413		0.016298
BM – 24PM				-1.43793		-2.96448		0.0886278		0.0655303
Genotype results
				Difference		Lower bound		Upper bound		Adjusted p value
Mutant - control				1.63401		0.616067		2.65195		0.0044025
VIR1
Overall ANOVA results
				Difference		Sum Sq		Mean Sq		F value		Pr(>F)
Time				2		4.755		2.377		15.912		0.000421
Genotype				1		4.394		4.394		29.407		0.000154
Time:Genotype				2		0.229		0.114		0.765		0.486681
Residuals				12		1.793		0.149
Time results
				Difference		Lower bound		Upper bound		Adjusted p value
24PM – 48PM				-0.638141		-1.23352		-0.042766		0.0356218
BM – 48PM				-1.25891		-1.85428		-0.663534		0.0002963
BM – 24PM				-0.620768		-1.21614		-0.025393		0.0409021
Genotype results
				Difference		Lower bound		Upper bound		Adjusted p value
Mutant - control				0.988105		0.591095		1.38512		0.0001543
Dredd
Overall ANOVA results
				Difference		Sum Sq		Mean Sq		F value		Pr(>F)
Time				2		10.683		5.342		11.066		0.00189
Genotype				1		8.146		8.146		16.875		0.00145
Time:Genotype				2		0.952		0.476		0.987		0.40117
Residuals				12		5.793		0.483
Time results
				Difference		Lower bound		Upper bound		Adjusted p value
24PM – 48PM				-0.364081		-1.43425		0.706086		0.645954
BM – 48PM				-1.7856		-2.85577		-0.715434		0.0021081
BM – 24PM				-1.42152		-2.49169		-0.351353		0.0104443
Genotype results
				Difference		Lower bound		Upper bound		Adjusted p value
Mutant – control				1.34544		0.631832		2.05906		0.0014516
FADD
Overall ANOVA results
				Difference		Sum Sq		Mean Sq		F value		Pr(>F)
Time				2		13.226		6.613		13.66		0.000807
Genotype				1		7.409		7.409		15.31		0.002062
Time:Genotype				2		11.073		5.537		11.44		0.001658
Residuals				12		5.808		0.484
Time results
				Difference		Lower bound		Upper bound		Adjusted p value
24PM – 48PM				-1.62033		-2.6919		-0.548768		0.0043633
BM – 48PM				-1.96664		-3.0382		-0.895074		0.0009912
BM – 24PM				-0.346306		-1.41787		0.725258		0.673138
Genotype results
				Difference		Lower bound		Upper bound		Adjusted p value
Mutant – control				1.28315		0.568604		1.99769		0.0020625
Time:Genotype results
				Difference		Lower bound		Upper bound		Adjusted p value
Control: 24PM – 48PM				0.0640987		-1.84386		1.97206		0.999997
Control: BM – 48PM				-0.324224		-2.23218		1.58374		0.991222
Control: BM – 24PM				-0.388323		-2.29628		1.51964		0.980486
Mutant: 24PM – 48PM				-3.30476		-5.21272		-1.3968		0.0008971
Mutant: BM – 48PM				-3.60905		-5.51701		-1.70109		0.0004043
Mutant: BM – 24PM				-0.304289		-2.21225		1.60367		0.993422
Control – Mutant: BM				0.216217		-1.69174		2.12418		0.998674
Control – Mutant: 24PM				0.132183		-1.77578		2.04014		0.999879
Control – Mutant: 48PM				3.50105		1.59308		5.40901		0.0005343
Control BM – Mutant 24PM				0.520506		-1.38746		2.42847		0.934812
Control BM – Mutant 48PM				3.82527		1.91731		5.73323		0.0002344
Control 24PM – Mutant BM				-0.172106		-2.08007		1.73585		0.999559
Control 24PM – Mutant 48PM				3.43695		1.52899		5.34491		0.0006318
Control 48PM – Mutant BM				-0.108008		-2.01597		1.79995		0.999955
Control 48PM – Mutant 24PM				0.196282		-1.71168		2.10424		0.999166
TOLL9A
Overall ANOVA results
				Difference		Sum Sq		Mean Sq		F value		Pr(>F)
Time				2		99.31		49.65		92.367		5.15e-08
Genotype				1		4.35		4.35		8.095		0.0148
Time:Genotype				2		1.68		0.84		1.562		0.2494
Residuals				12		6.45		0.54
Time results
				Difference		Lower bound		Upper bound		Adjusted p value
24PM – 48PM				4.63974		3.51043		5.76905		4e-07
BM – 48PM				-0.62646		-1.75578		0.502854		0.334269
BM – 24PM				-5.2662		-6.39551		-4.13689		1e-07
Genotype results
				Difference		Lower bound		Upper bound		Adjusted p value
Mutant – control				0.983359		0.230306		1.73641		0.0147548
ATTACIN
Overall ANOVA results
				Difference		Sum Sq		Mean Sq		F value		Pr(>F)
Time				2		2042.8		1021.4		12.26		0.00126
Genotype				1		974.8		974.8		11.7		0.00507
Time:Genotype				2		1669.2		834.6		10.02		0.00276
Residuals				12		999.4		83.3
Time results
				Difference		Lower bound		Upper bound		Adjusted p value
24PM – 48PM				-22.8767		-36.9335		-8.8198		0.0025478
BM – 48PM				-22.31		-36.3669		-8.25313		0.0030718
BM – 24PM				0.566667		-13.4902		14.6235		0.993647
Genotype results
				Difference		Lower bound		Upper bound		Adjusted p value
Mutant – control				14.7178		5.34433		24.0912		0.0050685
Time:Genotype results
				Difference		Lower bound		Upper bound		Adjusted p value
Control: 24PM – 48PM				-2.56667		-27.5954		22.4621		0.999179
Control: BM – 48PM				-1.76667		-26.7954		23.2621		0.999867
Control: BM – 24PM				0.8		-24.2288		25.8288		0.999997
Mutant: 24PM – 48PM				-43.1867		-68.2155		-18.1579		0.0009279
Mutant: BM – 48PM				-42.8533		-67.8821		-17.8245		0.0009934
Mutant: BM – 24PM				0.333333		-24.6955		25.3621		1
Control – Mutant: BM				0.866667		-24.1621		25.8955		0.999996
Control – Mutant: 24PM				1.33333		-23.6955		26.3621		0.999967
Control – Mutant: 48PM				41.9533		16.9245		66.9821		0.0011959
Control BM – Mutant 24PM				0.533333		-24.4955		25.5621		1
Control BM – Mutant 48PM				43.72		18.6912		68.7488		0.0008323
Control 24PM – Mutant BM				1.66667		-23.3621		26.6955		0.9999
Control 24PM – Mutant 48PM				44.52		19.4912		69.5488		0.0007079
Control 48PM – Mutant BM				-0.9		-25.9288		24.1288		0.999995
Control 48PM – Mutant 24PM				-1.23333		-26.2621		23.7954		0.999977
GAMBICIN
Overall ANOVA results
				Difference		Sum Sq		Mean Sq		F value		Pr(>F)
Time				2		278.2		139.08		5.091		0.0251
Genotype				1		240.5		240.54		8.804		0.0118
Time:Genotype				2		255.1		127.57		4.669		0.0316
Residuals				12		327.8		27.32
Time results
				Difference		Lower bound		Upper bound		Adjusted p value
24PM – 48PM				-6.98333		-15.0343		1.06763		0.092143
BM – 48PM				-9.23333		-17.2843		-1.18237		0.0249126
BM – 24PM				-2.25		-10.301		5.80096		0.741904
Genotype results
				Difference		Lower bound		Upper bound		Adjusted p value
Mutant – control				7.31111		1.94254		12.6797		0.0117625
Time:Genotype results
				Difference		Lower bound		Upper bound		Adjusted p value
Control: 24PM – 48PM				0.2		-14.135		14.535		1
Control: BM – 48PM				-0.633333		-14.9684		13.7017		0.999987
Control: BM – 24PM				-0.833333		-15.1684		13.5017		0.999949
Mutant: 24PM – 48PM				-14.1667		-28.5017		0.168373		0.0534115
Mutant: BM – 48PM				-17.8333		-32.1684		-3.49829		0.0125509
Mutant: BM – 24PM				-3.66667		-18.0017		10.6684		0.949402
Control – Mutant: BM				0.633333		-13.7017		14.9684		0.999987
Control – Mutant: 24PM				3.46667		-10.8684		17.8017		0.959657
Control – Mutant: 48PM				17.8333		3.49829		32.1684		0.0125509
Control BM – Mutant 24PM				4.3		-10.035		18.635		0.906714
Control BM – Mutant 48PM				18.4667		4.13163		32.8017		0.009787
Control 24PM – Mutant BM				-0.2		-14.535		14.135		1
Control 24PM – Mutant 48PM				17.6333		3.29829		31.9684		0.0135798
Control 48PM – Mutant BM				-6.21725e-15		-14.335		14.335		1
Control 48PM – Mutant 24PM				3.66667		-10.6684		18.0017		0.949402
