# Supplementary material for: C-Type Lectins Link Immunological and Reproductive Processes in Aedes aegypti
Source: iScience. 2020 Aug 21;23(9):101486. doi: 10.1016/j.isci.2020.101486 (PMC7481239; doi:10.1016/j.isci.2020.101486)
Supplement: Document S2. Data S1–S10. Raw Data Included in This Study [file mmc3.xlsx]

## Sheet: Data S1
	Data S1. Related to Figure 2
Oral	DENV treated		t test (virus infection rate)			Thorax	DENV treated		t test (virus infection rate)			Oral	ZIKV treated		t test (virus infection rate)
Fig 2A	Column A	Column B	Table Analyzed	Data 1		Fig 2A	Column A	Column B	Table Analyzed	Data 3		Fig 2C	Column A	Column B	Table Analyzed	Data 5
umber of mosquito	Control	GCTL-3-/-				umber of mosquito	Control	GCTL-3-/-				umber of mosquito	Control	GCTL-3 -/-
1	3800000	2560000	Column B	Data Set-B		1	330000	221000	Column E	Data Set-E		1	138667	16000	Column H	Data Set-H
2	2420000	1600000	vs.	vs.		2	270000	200667	vs.	vs.		2	26333	7667	vs.	vs.
3	2360000	1240000	Column A	Data Set-A		3	268667	176000	Column D	Data Set-D		3	7333	5000	Column G	Data Set-G
4	2320000	860000				4	260000	173333				4	5667	4000
5	2060000	800000	Mann Whitney test			5	230667	172000	Mann Whitney test			5	5000	1667	Mann Whitney test
6	2020000	500000	P value	0.0142		6	212667	140000	P value	> 0.9999		6	1333	1333	P value	0.2087
7	1800000	380000	Exact or approximate P value?	Exact		7	202000	136000	Exact or approximate P value?	Exact		7	1333	1000	Exact or approximate P value?	Exact
8	1660000	193000	P value summary	*		8	178000	128667	P value summary	ns		8	1000	333	P value summary	ns
9	1620000	185000	Significantly different? (P < 0.05)	Yes		9	148000	113333	Significantly different? (P < 0.05)	No		9	667	0	Significantly different? (P < 0.05)	No
10	1520000	172000	One- or two-tailed P value?	Two-tailed		10	144000	110000	One- or two-tailed P value?	Two-tailed		10	667	0	One- or two-tailed P value?	Two-tailed
11	1380000	43000	Sum of ranks in column A,B	2752 , 1434		11	141333	108000	Sum of ranks in column D,E	1560 , 1600		11	333	0	Sum of ranks in column G,H	231.0 , 175.0
12	1260000	27000	Mann-Whitney U	768		12	120000	104000	Mann-Whitney U	780		12	333	0	Mann-Whitney U	70
13	1220000	27000				13	116000	99000				13	0	0
14	960000	24000	Difference between medians			14	107000	92000	Difference between medians			14	0	0	Difference between medians
15	940000	22000	Median of column A	1		15	103333	88000	Median of column D	1					Median of column G	1
16	800000	11000	Median of column B	1		16	100000	84667	Median of column E	1					Median of column H	1
17	580000	10953	Difference: Actual	0		17	92000	78000	Difference: Actual	0					Difference: Actual	0
18	480000	8000	Difference: Hodges-Lehmann	0		18	88667	74000	Difference: Hodges-Lehmann	0					Difference: Hodges-Lehmann	0
19	480000	6000				19	86000	69000
20	420000	4000				20	76000	69000
21	115000	2250	t test (virus titer)			21	74000	56000	t test (virus titer)						t test (virus titer)
22	78000	1880	Table Analyzed	Data 2		22	73000	53000	Table Analyzed	Data 4					Table Analyzed	Data 4
23	61000	900				23	61000	53000
24	37000	20	Column B	Data Set-B		24	58000	50000	Column B	GCTL-3-/-					Column B	Data Set-B
25	34000	0	vs.	vs.		25	56000	48000	vs.	vs.					vs.	vs.
26	27000	0	Column A	Data Set-A		26	55000	42000	Column A	Control					Column A	Data Set-A
27	23000	0				27	42000	40000
28	18000	0	Mann Whitney test			28	41000	38000	Mann Whitney test						Mann Whitney test
29	16000	0	P value	0.8179		29	38000	37000	P value	0.2062					P value	0.7185
30	16000	0	Exact or approximate P value?	Exact		30	34000	32000	Exact or approximate P value?	Exact					Exact or approximate P value?	Exact
31	12000	0	P value summary	ns		31	34000	30000	P value summary	ns					P value summary	ns
32	9933	0	Significantly different? (P < 0.05)	No		32	32000	25000	Significantly different? (P < 0.05)	No					Significantly different? (P < 0.05)	No
33	8000	0	One- or two-tailed P value?	Two-tailed		33	32000	23000	One- or two-tailed P value?	Two-tailed					One- or two-tailed P value?	Two-tailed
34	5130	0	Sum of ranks in column A,B	1833 , 868.0		34	32000	20000	Sum of ranks in column A,B	1690 , 1471					Sum of ranks in column A,B	121.0 , 89.00
35	4220	0	Mann-Whitney U	568		35	28000	20000	Mann-Whitney U	650.5					Mann-Whitney U	43
36	4170	0				36	23000	19000
37	3600		Difference between medians			37	16000	18000	Difference between medians						Difference between medians
38	2600		Median of column A	34000		38	8000	14000	Median of column A	76000					Median of column A	1333
39	2020		Median of column B	27000		39	8000	10000	Median of column B	62500					Median of column B	2834
40	1600		Difference: Actual	-7000		40		6000	Difference: Actual	-13500					Difference: Actual	1501
41	1490		Difference: Hodges-Lehmann	-1110					Difference: Hodges-Lehmann	-14000					Difference: Hodges-Lehmann	333
42	1330
43	1120
44	100
45	100
46	80
47	40
48	20
49	20
50	0
51	0
52	0
53	0
54	0
55	0

## Sheet: Data S2
	Data S2. Related to Figure 4
*BF	Before blood feed
*AF	After 24 hrs blood fed
*AAF	After 48 hrs blood fed
JAKSTAT pathway
Genotype	Time	STAT	HOP	DOME	VIR1	Two-way ANOVA
Control	BF	1	1	1	1	STAT						HOP						DOME						VIR1
Control	BF	1	1	1	1	Df Sum Sq Mean Sq F value Pr(>F)						Df Sum Sq Mean Sq F value Pr(>F)						Df Sum Sq Mean Sq F value Pr(>F)						Df Sum Sq Mean Sq F value Pr(>F)
Control	BF	1	1	1	1	Time 2 11.650 5.825 5.931 0.0162 *						Time 2 54.00 26.999 10.494 0.00232 **						Time 2 15.763 7.882 8.865 0.00432 **						Time 2 4.755 2.377 15.912 0.000421 ***
Control	AF	1.68429	2.81763	3.18044	1.95531	Genotype 1 12.015 12.015 12.232 0.0044 **						Genotype 1 0.02 0.020 0.008 0.93103						Genotype 1 0.987 0.987 1.110 0.31290						Genotype 1 4.394 4.394 29.407 0.000154 ***
Control	AF	1.424	9.319	3.555	1.246	Time:Genotype 2 2.826 1.413 1.438 0.2755						Time:Genotype 2 3.76 1.879 0.731 0.50189						Time:Genotype 2 0.439 0.219 0.247 0.78524						Time:Genotype 2 0.229 0.114 0.765 0.486681
Control	AF	3.68148	5.67596	4.1056	0.868456	Residuals 12 11.787 0.982						Residuals 12 30.87 2.573						Residuals 12 10.669 0.889						Residuals 12 1.793 0.149
Control	AAF	1.929	2.22458	4.50361	2.36882
Control	AAF	1.121	1.6	1.64	1.658	$Time						$Time						$Time						$Time
Control	AAF	2.86564	1.69912	2.246	2.56183	diff lwr upr p adj						diff lwr upr p adj						diff lwr upr p adj						diff lwr upr p adj
GCTL3	BF	1.58992	1.422	1.52243	1.32593	AF-AAF -0.4480403 -1.974595 1.07851392 0.7200807						AF-AAF 3.043685 0.5730828 5.514286 0.0165722						AF-AAF 0.7173265 -0.7350355 2.16968845 0.4126447						AF-AAF -0.638141 -1.233516 -0.04276604 0.0356218
GCTL3	BF	1.848	1.531	1.609	1.66	BF-AAF -1.8859668 -3.412521 -0.35941258 0.0162980						BF-AAF -1.037775 -3.5083763 1.432827 0.5201905						BF-AAF -1.5267637 -2.9791256 -0.07440171 0.0392759						BF-AAF -1.258909 -1.854284 -0.66353404 0.0002963
GCTL3	BF	2.28659	1.56655	2.552	2.32464	BF-AF -1.4379265 -2.964481 0.08862775 0.0655303						BF-AF -4.081459 -6.5520610 -1.610857 0.0022745						BF-AF -2.2440902 -3.6964521 -0.79172821 0.0037371						BF-AF -0.620768 -1.216143 -0.02539304 0.0409021
GCTL3	AF	4.082	2.26315	2.20141	2.52782
GCTL3	AF	1.712	5.649	3.971	2.491	$Genotype																		$Genotype
GCTL3	AF	4.7683	6.28356	5.13452	2.9466	diff lwr upr p adj																		diff lwr upr p adj
GCTL3	AAF	5.75518	2.9314	3.8134	2.90774	GCTL3-Control 1.634009 0.6160672 2.651951 0.0044025																		GCTL3-Control 0.9881052 0.5910954 1.385115 0.0001543
GCTL3	AAF	3.888	2.614	2.887	3.316
GCTL3	AAF	4.48149	2.67711	2.754	3.05164
IMD pathway
Genotype	Time	IMD	DREDD	FADD	ATT(MG)	Two-way ANOVA
Control	BF	1	1	1	1	IMD						Dredd							FADD							ATT (MG)
Control	BF	1	1	1	1	Df Sum Sq Mean Sq F value Pr(>F)						Df Sum Sq Mean Sq F value Pr(>F)							Df Sum Sq Mean Sq F value Pr(>F)							Df Sum Sq Mean Sq F value Pr(>F)
Control	BF	1	1	1	1	Time 2 2.4630 1.2315 18.38 0.000222 ***						Time 2 10.683 5.342 11.066 0.00189 **							Time 2 13.226 6.613 13.66 0.000807 ***							Time 2 9.204 4.602 3.610 0.0592
Control	AF	2.0526	0.965202	1.47197	1.58313	Genotype 1 0.0543 0.0543 0.81 0.385859						Genotype 1 8.146 8.146 16.875 0.00145 **							Genotype 1 7.409 7.409 15.31 0.002062 **							Genotype 1 0.001 0.001 0.001 0.9750
Control	AF	1.95941	2.209	1.892	1.929	Time:Genotype 2 0.5147 0.2573 3.84 0.051401						Time:Genotype 2 0.952 0.476 0.987 0.40117							Time:Genotype 2 11.073 5.537 11.44 0.001658 **							Time:Genotype 2 0.014 0.007 0.005 0.9946
Control	AF	2.598	3.17262	0.801	3.45863	Residuals 12 0.8042 0.0670						Residuals 12 5.793 0.483							Residuals 12 5.808 0.484							Residuals 12 15.297 1.275
Control	AAF	1.09685	2.03496	1.10327	3.2263
Control	AAF	1.456	1.845	0.734	2.167	$Time						$Time							$Time
Control	AAF	1.072	2.78861	2.1354	2.52937	diff lwr upr p adj						diff lwr upr p adj							diff lwr upr p adj
GCTL3	BF	0.855209	1.99051	1.32465	0.98	AF-AAF 0.6056113 0.2068715 1.0043511 0.0042281						AF-AAF -0.364081 -1.434248 0.706086 0.6459542							AF-AAF -1.6203325 -2.691897 -0.5487679 0.0043633
GCTL3	BF	1.17283	1.369	1.461	0.674	BF-AAF -0.2808773 -0.6796171 0.1178625 0.1869259						BF-AAF -1.785601 -2.855768 -0.715434 0.0021081							BF-AAF -1.9666387 -3.038203 -0.8950741 0.0009912
GCTL3	BF	1.131	1.9395	0.863	1.322	BF-AF -0.8864887 -1.2852285 -0.4877489 0.0001889						BF-AF -1.421520 -2.491687 -0.351353 0.0104443							BF-AF -0.3463062 -1.417871 0.7252584 0.6731380
GCTL3	AF	1.41146	4.40219	2.54652	2.13218
GCTL3	AF	1.5355	2.355	1.592	1.362							$Genotype							$Genotype
GCTL3	AF	1.921	3.72412	0.423	3.7582							diff lwr upr p adj							diff lwr upr p adj
GCTL3	AAF	1.30546	3.58	5.82079	4.87432							GCTL3-Control 1.345444 0.6318318 2.059056 0.0014516							GCTL3-Control 1.283148 0.5686043 1.997692 0.0020625
GCTL3	AAF	1.816	4.343	4.645	0.522
GCTL3	AAF	1.098	4.42106	4.01002	2.422														$Time:Genotype
																			AAF:GCTL3-AAF:Control 3.50104533 1.593084 5.409006 0.0005343
Toll pathway
Genotype	Time	TOLL9A	MYD88	REL1		Two-way ANOVA
Control	BF	1	1	1		TOLL9A						MYD88						REL1
Control	BF	1	1	1		Df Sum Sq Mean Sq F value Pr(>F)						Df Sum Sq Mean Sq F value Pr(>F)						Df Sum Sq Mean Sq F value Pr(>F)
Control	BF	1	1	1		Time 2 99.31 49.65 92.367 5.15e-08 ***						Time 2 0.852 0.4262 1.615 0.239						Time 2 5.822 2.9112 10.949 0.00197 **
Control	AF	5.60331	2.847	3.306		Genotype 1 4.35 4.35 8.095 0.0148 *						Genotype 1 0.114 0.1142 0.433 0.523						Genotype 1 0.140 0.1401 0.527 0.48184
Control	AF	5.34	0.951	1.449		Time:Genotype 2 1.68 0.84 1.562 0.2494						Time:Genotype 2 0.539 0.2694 1.021 0.390						Time:Genotype 2 0.492 0.2458 0.925 0.42321
Control	AF	6.04387	1.96115	3.33113		Residuals 12 6.45 0.54						Residuals 12 3.167 0.2639						Residuals 12 3.191 0.2659
Control	AAF	1.515	1.308	1.132
Control	AAF	1.057	2.062	1.242		$Time												$Time
Control	AAF	2.54992	1.65839	1.61369		diff lwr upr p adj												diff lwr upr p adj
GCTL3	BF	1.84719	1.144	0.946		AF-AAF 4.6397398 3.510425 5.7690549 0.0000004												AF-AAF 1.0579963 0.2637384 1.8522543 0.0102591
GCTL3	BF	1.317	1.046	1.449		BF-AAF -0.6264605 -1.755776 0.5028545 0.3342694												BF-AAF -0.2559272 -1.0501851 0.5383308 0.6746613
GCTL3	BF	1.73997	1.70676	0.985176		BF-AF -5.2662003 -6.395515 -4.1368853 0.0000001												BF-AF -1.3139235 -2.1081814 -0.5196656 0.0022509
GCTL3	AF	7.86734	1.437	2.18
GCTL3	AF	6.1	0.798	1.513		$Genotype
GCTL3	AF	8.54683	1.91253	2.48458		diff lwr upr p adj
GCTL3	AAF	2.178	1.452	1.23		GCTL3-Control 0.9833591 0.2303057 1.736413 0.0147548
GCTL3	AAF	1.265	1.111	1.158
GCTL3	AAF	3.098	1.74683	1.54005
RNAi pathway
Genotype	Time	CASPAR	REL2	DCR2	ARGO2	Two-way ANOVA
Control	BF	1	1	1	1	CASPAR						REL2						DCR2					ARGO2
Control	BF	1	1	1	1	Df Sum Sq Mean Sq F value Pr(>F)						Df Sum Sq Mean Sq F value Pr(>F)						Df Sum Sq Mean Sq F value Pr(>F)					Df Sum Sq Mean Sq F value Pr(>F)
Control	BF	1	1		1	Time 2 6.173 3.0866 4.338 0.0382 *						Time 2 6.954 3.477 13.348 0.00089 ***						Time 2 6.111 3.0553 1.082 0.397					Time 2 3.1445 1.5722 8.724 0.00458 **
Control	AF	1.67917	2.95674	1.76727	2.40092	Genotype 1 1.147 1.1472 1.612 0.2283						Genotype 1 0.776 0.776 2.978 0.11001						Genotype 1 0.032 0.0323 0.011 0.918					Genotype 1 0.3827 0.3827 2.123 0.17074
Control	AF	0.988	1.668	0.819	2.124	Time:Genotype 2 0.254 0.1272 0.179 0.8385						Time:Genotype 2 0.142 0.071 0.272 0.76623						Time:Genotype 2 2.027 1.0135 0.359 0.712					Time:Genotype 2 0.0139 0.0069 0.038 0.96238
Control	AF	3.74879	2.59475		1.551	Residuals 12 8.539 0.7116						Residuals 12 3.126 0.261						Residuals 6 16.943 2.8238					Residuals 12 2.1626 0.1802
Control	AAF	2.3306	0.755	6.01404	1.069
Control	AAF	1.388	1.02	0.96	0.776	$Time						$Time											$Time
Control	AAF	1.28605	2.14886		1.77753	diff lwr upr p adj						diff lwr upr p adj											diff lwr upr p adj
GCTL3	BF	1.00722	1.51693	1.74842	1.89523	AF-AAF 0.5638440 -0.7355032 1.8631912 0.4990968						AF-AAF 1.2640033 0.4778431 2.0501636 0.0027901											AF-AAF 0.7918680 0.1379861 1.4457499 0.0183220
GCTL3	BF	1.251	1.184	0.986	0.994	BF-AAF -0.8603883 -2.1597355 0.4389588 0.2219955						BF-AAF -0.1030303 -0.8891906 0.6831299 0.9351930											BF-AAF -0.1660508 -0.8199328 0.4878311 0.7806675
GCTL3	BF	1.30101	2.03357		1.20328	BF-AF -1.4242323 -2.7235795 -0.1248852 0.0317382						BF-AF -1.3670337 -2.1531939 -0.5808734 0.0015290											BF-AF -0.9579188 -1.6118008 -0.3040369 0.0054499
GCTL3	AF	1.58562	2.68825	2.66059	2.66016
GCTL3	AF	3.903	3.067	1.088	1.602
GCTL3	AF	3.20005	2.96195		2.50195
GCTL3	AAF	2.693	0.827	3.27483	1.392
GCTL3	AAF	2.544	1.612	1.18	1.267
GCTL3	AAF	1.47992	1.98981		1.80729
AMPs
Genotype	Time	ATTICIN	CECB	CECG	DEFC	DEFE	GAM	DIPTERICIN	VIR	VAGO	Two-way ANOVA
Control	BF	1	1	1	1	1	1	1	1	1	ATTACIN								Cec B						Cec G						Def C						Def E						GAMBICIN
Control	BF	1	1	1	1	1	1	1	1	1	Df Sum Sq Mean Sq F value Pr(>F)								Df Sum Sq Mean Sq F value Pr(>F)						Df Sum Sq Mean Sq F value Pr(>F)						Df Sum Sq Mean Sq F value Pr(>F)						Df Sum Sq Mean Sq F value Pr(>F)						Df Sum Sq Mean Sq F value Pr(>F)
Control	BF	1	1	1	1	1	1	1	1		Time 2 2042.8 1021.4 12.26 0.00126 **								Time 2 27.51 13.76 1.262 0.3181						Time 2 54697 27348 2.083 0.167						Time 2 244.66 122.33 13.431 0.000867 ***						Time 2 234.62 117.31 7.695 0.00707 **						Time 2 278.2 139.08 5.091 0.0251 *
Control	AF	0.2	0.7	0.7	0.3	0.9	1.9	0.7	0.8	1.9	Genotype 1 974.8 974.8 11.70 0.00507 **								Genotype 1 40.02 40.02 3.671 0.0795						Genotype 1 9874 9874 0.752 0.403						Genotype 1 28.91 28.91 3.173 0.100148						Genotype 1 7.48 7.48 0.490 0.49712						Genotype 1 240.5 240.54 8.804 0.0118 *
Control	AF	0.3	1.1	0.3	2.5	0.5	2	3	0.8	1.3	Time:Genotype 2 1669.2 834.6 10.02 0.00276 **								Time:Genotype 2 47.08 23.54 2.159 0.1582						Time:Genotype 2 57419 28710 2.187 0.155						Time:Genotype 2 69.70 34.85 3.826 0.051835						Time:Genotype 2 18.95 9.48 0.622 0.55348						Time:Genotype 2 255.1 127.57 4.669 0.0316 *
Control	AF	0.1	0.72	27.68	2.41	7.2	1.6	2.6	1.49		Residuals 12 999.4 83.3								Residuals 12 130.83 10.90						Residuals 12 157515 13126						Residuals 12 109.30 9.11						Residuals 12 182.94 15.25						Residuals 12 327.8 27.32
Control	AAF	1.7	0	521	20.4	13.1	0.2	8.6	2.8	3.9
Control	AAF	5.1	0.2	18	6.7	2.5	1.3	10.3	3	4.9	$Time																				$Time						$Time						$Time
Control	AAF	1.5	0.1	166.48	12.65	19.3	3.4	11.2	2.27		diff lwr upr p adj																				diff lwr upr p adj						diff lwr upr p adj						diff lwr upr p adj
GCTL3	BF	3.8	1.1	9.8	0.3	1.7	0.8	0.4	1	1.6	AF-AAF -22.8766667 -36.93354 -8.819796 0.0025478																				AF-AAF -7.080 -11.728644 -2.431356 0.0041453						AF-AAF -6.883333 -12.897379 -0.8692877 0.0251902						AF-AAF -6.983333 -15.03430 1.067628 0.0921430
GCTL3	BF	0.9	0.1	1	0.8	1.9	3.2	1.2	0.7	1.6	BF-AAF -22.3100000 -36.36687 -8.253129 0.0030718																				BF-AAF -8.395 -13.043644 -3.746356 0.0011302						BF-AAF -8.250000 -14.264046 -2.2359544 0.0084855						BF-AAF -9.233333 -17.28430 -1.182372 0.0249126
GCTL3	BF	0.9	0	2.17	0.85	1.3	0.9	1.4	0.99		BF-AF 0.5666667 -13.49020 14.623538 0.9936468																				BF-AF -1.315 -5.963644 3.333644 0.7366298						BF-AF -1.366667 -7.380712 4.6473789 0.8194479						BF-AF -2.250000 -10.30096 5.800962 0.7419036
GCTL3	AF	2.3	9	185.6	2.5	3.2	5	0.5	1.5	1.5																																	$Genotype
GCTL3	AF	1.2	0.1	18.9	2.7	0.5	1.5	3.9	1	2.4	$Genotype																																diff lwr upr p adj
GCTL3	AF	1.1	0.35	2.45	2.43	3.8	9.4	2.5	0.48		diff lwr upr p adj																																GCTL3-Control 7.311111 1.942543 12.67968 0.0117625
GCTL3	AAF	33.2	12	5.7	3.8	7.7	33.3	7.7	3	4.3	GCTL3-Control 14.71778 5.344331 24.09122 0.0050685
GCTL3	AAF	70.3	9.8	14.7	3.8	6	12.1	15.7	1.5	5.5																																	$Time:Genotype
GCTL3	AAF	30.66	0.21	75.26	7.97	8.8	13	8.4	1.32		$Time:Genotype																																AAF:GCTL3-AAF:Control 1.783333e+01 3.498293 32.1683732 0.0125509
											AAF:GCTL3-AAF:Control 41.9533333 16.92455 66.98212 0.0011959

## Sheet: Data S3
																														Data S3. Related to Figure 5
Fig 5A	Column A	Column B	t test			Fig 5B	Column A	Column B	t test			Fig 5C	Column A	Column B	t test			Fig 5D	Column A	Column B	t test			Fig 5E	Column A	Column B	t test		Fig 5F	Column A	Column B	t test
Number	Control	GCTL-3-/-	Table Analyzed	Data 1		Number	Control	GCTL-3-/-	Table Analyzed	Data 1		Number	Control	♂GCTL-3-/- X ♀Control	Table Analyzed	Data 1		Number	Control	♂GCTL-3-/- X ♀Control	Table Analyzed	Data 1		Number	Control	♂Control X ♀GCTL-3-/-	Table Analyzed	Data 1	Number	Control	♂Control X ♀GCTL-3-/-	Table Analyzed	Data 1
1	108	22				1	25	0				1	95	23				1	92	0				1	131	40			1	118	7
2	113	40	Column B	GCTL-3-/-		2	106	18	Column B	GCTL-3-/-		2	77	6	Column B	♂GCTL-3-/- X ♀Control		2	73	0	Column B	♂GCTL-3-/- X ♀Control		2	129	66	Column B	♂Control X ♀GCTL-3-/-	2	117	44	Column B	♂Control X ♀GCTL-3-/-
3	107	45	vs.	vs.		3	101	10	vs.	vs.		3	121	74	vs.	vs.		3	37	0	vs.	vs.		3	127	4	vs.	vs.	3	112	0	vs.	vs.
4	119	49	Column A	Control		4	119	4	Column A	Control		4	99	95	Column A	Control		4	54	72	Column A	Control		4	122	73	Column A	Control	4	106	25	Column A	Control
5	97	63				5	94	38				5	96	124				5	77	108				5	121	43			5	105	8
6	96	22	Mann Whitney test			6	77	2	Mann Whitney test			6	119	109	Mann Whitney test			6	97	17	Mann Whitney test			6	119	24	Mann Whitney test		6	99	3	Mann Whitney test
7	89	10	P value	< 0.0001		7	85	0	P value	< 0.0001		7	64	122	P value	0.5995		7	33	0	P value	< 0.0001		7	118	65	P value	< 0.0001	7	99	36	P value	< 0.0001
8	78	16	Exact or approximate P value?	Exact		8	77	1	Exact or approximate P value?	Exact		8	87	54	Exact or approximate P value?	Exact		8	68	0	Exact or approximate P value?	Exact		8	118	101	Exact or approximate P value?	Exact	8	98	73	Exact or approximate P value?	Exact
9	123	24	P value summary	****		9	65	0	P value summary	****		9	104	40	P value summary	ns		9	62	0	P value summary	****		9	118	79	P value summary	****	9	97	44	P value summary	****
10	80	59	Significantly different? (P < 0.05)	Yes		10	71	23	Significantly different? (P < 0.05)	Yes		10	75	156	Significantly different? (P < 0.05)	No		10	65	90	Significantly different? (P < 0.05)	Yes		10	117	93	Significantly different? (P < 0.05)	Yes	10	96	67	Significantly different? (P < 0.05)	Yes
11	75	44	One- or two-tailed P value?	Two-tailed		11	56	0	One- or two-tailed P value?	Two-tailed		11	100	128	One- or two-tailed P value?	Two-tailed		11	83	0	One- or two-tailed P value?	Two-tailed		11	116	29	One- or two-tailed P value?	Two-tailed	11	95	1	One- or two-tailed P value?	Two-tailed
12	140	38	Sum of ranks in column A,C	2141 , 1100		12	129	9	Sum of ranks in column B,D	2226 , 1014		12	115	57	Sum of ranks in column A,E	1756 , 1484		12	105	0	Sum of ranks in column B,F	2150 , 1090		12	115	103	Sum of ranks in column A,C	2370 , 951.0	12	94	84	Sum of ranks in column B,D	2402 , 919.5
13	137	20	Mann-Whitney U	153.5		13	116	0	Mann-Whitney U	68		13	91	9	Mann-Whitney U	743		13	79	1	Mann-Whitney U	349		13	114	79	Mann-Whitney U	171	13	92	52	Mann-Whitney U	139.5
14	127	15				14	98	0				14	64	142				14	49	122				14	112	31			14	90	0
15	126	55	Difference between medians			15	126	5	Difference between medians			15	131	83	Difference between medians			15	112	0	Difference between medians			15	106	1	Difference between medians		15	88	0	Difference between medians
16	124	22	Median of column A	97		16	103	0	Median of column B	92		16	114	120	Median of column A	99.5		16	99	97	Median of column B	77		16	105	2	Median of column A	99.5	16	84	0	Median of column B	77
17	121	31	Median of column C	44		17	107	0	Median of column D	4		17	118	43	Median of column E	89		17	95	0	Median of column F	0		17	104	93	Median of column C	4	17	83	41	Median of column D	0
18	121	124	Difference: Actual	-53		18	93	98	Difference: Actual	-88		18	103	168	Difference: Actual	-10.5		18	90	16	Difference: Actual	-77		18	103	88	Difference: Actual	-95.5	18	79	75	Difference: Actual	-77
19	121	71	Difference: Hodges-Lehmann	-57		19	108	12	Difference: Hodges-Lehmann	-77		19	127	132	Difference: Hodges-Lehmann	-8.5		19	79	0	Difference: Hodges-Lehmann	-60		19	101	75	Difference: Hodges-Lehmann	-65	19	79	20	Difference: Hodges-Lehmann	-62
20	119	60				20	119	59				20	129	101				20	118	0				20	101	66			20	79	35
21	113	12				21	106	0				21	101	136				21	38	120				21	100	80			21	77	11
22	107	71				22	101	3				22	91	158				22	27	127				22	99	74			22	77	34
23	103	14				23	102	0				23	118	112				23	84	112				23	96	0			23	76	0
24	101	17				24	90	1				24	117	120				24	117	0				24	95	0			24	74	0
25	97	65				25	94	19				25	122	54				25	99	46				25	93	0			25	73	0
26	97	103				26	93	96				26	118	140				26	66	0				26	92	0			26	68	0
27	96	64				27	77	64				27	33	148				27	30	145				27	92	0			27	68	0
28	95	69				28	82	19				28	89	134				28	68	0				28	91	0			28	66	0
29	95	62				29	86	11				29	92	78				29	79	54				29	91	0			29	65	0
30	94	107				30	92	4				30	116	137				30	106	0				30	89	0			30	62	0
31	92	12				31	87	10				31	112	0				31	94	0				31	88	0			31	54	0
32	89	40				32	85	0				32	101	0				32	96	0				32	87	0			32	52	0
33	80	14				33	71	1				33	63	0				33	51	0				33	77	0			33	51	0
34	78	21				34	77	0				34	88	0				34	76	0				34	75	0			34	49	0
35	77	35				35	74	4				35	105	0				35	98	0				35	67	0			35	38	0
36	75	93				36	56	71				36	57	0				36	35	0				36	65	0			36	37	0
37	73	84				37	66	56				37	92	0				37	74	0				37	64	0			37	35	0
38		119				38		52				38	106	0				38	88	0				38	64	0			38	33	0
39		53				39		3				39	67					39	52					39	63	0			39	30	0
40		124				40		68				40	59					40	7					40	59	59			40	27	27
41		2				41		0				41	65					41	2					41	57	57			41	7	7
42		40				42		25				42	93					42	77					42	33	33			42	2	2
43		72				43		24

## Sheet: Data S4
																		Data S4. Related to Figure 6
Fig 6D	Column A	Column B	t test			Fig 6E	Column A	Column B	t test			Fig 6F	Column A	Column B	t test			Fig 6G	Column A	Column B	t test
Number	Control	GCTL-3-/-	Table Analyzed	Data 1		Number	Control	GCTL-3-/-	Table Analyzed	Data 2		Number	Control	GCTL-3-/-	Table Analyzed	Data 1		Number	Control	GCTL-3-/-	Table Analyzed	Data 1
1	117	67				1	19169	7767.67				1	462.986	252.538				1	6924.94	147.862
2	141	62	Column B	Data Set-B		2	18829.4	3061.35	Column B	GCTL-3-/-		2	376.468	8.184	Column B	GCTL-3-/-		2	5390.9	207.897	Column B	Data Set-B
3	100	67	vs.	vs.		3	19903.7	1393.77	vs.	vs.		3	627.837	150.145	vs.	vs.		3	8191.83	790.747	vs.	vs.
4		57	Column A	Data Set-A					Column A	Control					Column A	Control					Column A	Data Set-A
5		105
6		94	Unpaired t test						Unpaired t test						Unpaired t test						Unpaired t test
7		52	P value	0.0089					P value	0.0014					P value	0.0262					P value	0.0015
			P value summary	**					P value summary	**					P value summary	*					P value summary	**
			Significantly different? (P < 0.05)	Yes					Significantly different? (P < 0.05)	Yes					Significantly different? (P < 0.05)	Yes					Significantly different? (P < 0.05)	Yes
			One- or two-tailed P value?	Two-tailed					One- or two-tailed P value?	Two-tailed					One- or two-tailed P value?	Two-tailed					One- or two-tailed P value?	Two-tailed
			t, df	t=3.431 df=8					t, df	t=7.871 df=4					t, df	t=3.444 df=4					t, df	t=7.726 df=4
			How big is the difference?						How big is the difference?						How big is the difference?						How big is the difference?
			Mean ± SEM of column A	119.3 ± 11.89 N=3					Mean ± SEM of column A	19301 ± 317.0 N=3					Mean ± SEM of column A	489.1 ± 73.73 N=3					Mean ± SEM of column A	6836 ± 809.8 N=3
			Mean ± SEM of column B	72.00 ± 7.477 N=7					Mean ± SEM of column B	4074 ± 1908 N=3					Mean ± SEM of column B	137.0 ± 70.85 N=3					Mean ± SEM of column B	382.2 ± 205.0 N=3
			Difference between means	-47.33 ± 13.79					Difference between means	-15226 ± 1935					Difference between means	-352.1 ± 102.3					Difference between means	-6454 ± 835.3
			95% confidence interval	-79.14 to -15.52					95% confidence interval	-20598 to -9855					95% confidence interval	-636.0 to -68.25					95% confidence interval	-8773 to -4134
			R square	0.5954					R square	0.9393					R square	0.7478					R square	0.9372
			F test to compare variances						F test to compare variances						F test to compare variances						F test to compare variances
			F,DFn, Dfd	1.084, 2, 6					F,DFn, Dfd	36.23, 2, 2					F,DFn, Dfd	1.083, 2, 2					F,DFn, Dfd	15.60, 2, 2
			P value	0.7926					P value	0.0537					P value	0.9601					P value	0.1205
			P value summary	ns					P value summary	ns					P value summary	ns					P value summary	ns
			Significantly different? (P < 0.05)	No					Significantly different? (P < 0.05)	No					Significantly different? (P < 0.05)	No					Significantly different? (P < 0.05)	No

## Sheet: Data S5
		Data S5. Related to Figure 8
Fig 8A								t test							Fig 8B								t test							Fig 8C	egg laid							egg hatch							Fig 8D	egg laid
ATT	CTL			GCTL-3-/-				Table Analyzed	Data 1	Table Analyzed	Data 1	Table Analyzed	Data 1		GAM	CTL			GCTL-3-/-				Table Analyzed	Data 1	Table Analyzed	Data 1	Table Analyzed	Data 1		Number	CTL	CTL + dsLacZ	CTL + dsATT	GCTL-3-/-	GCTL-3-/-+dsLacZ	GCTL-3-/-+dsATT	.	CTL	CTL + dsLacZ	CTL + dsATT	GCTL-3-/-	GCTL-3-/-+dsLacZ	GCTL-3-/-+dsATT		Number	CTL	CTL + dsLacZ	CTL + dsGAM	GCTL-3-/-
Column	A	B	C	D	E	F									Column	A	B	C	D	E	F									1	82	108	110	24	90	93		57	85	102	0	6	90		1	123	101	124	57
No.	dsLacZ	dsATT 1ug	dsATT 1.5ug	dsLacZ	dsATT 1ug	dsATT 1.5ug		Column B	Data Set-B	Column C	Data Set-C	Column C	Data Set-C		No.	dsLacZ	dsGAM 1ug	dsGAM 1.5ug	dsLacZ	dsGAM 1ug	dsGAM 1.5ug		Column B	Data Set-B	Column C	Data Set-C	Column C	Data Set-C		2	105	119	124	45	68	104		74	97	74	2	0	92		2	109	93	132	16
1	1	0.360988	0.084016	6.1057	1.61801	0.0547825		vs.	vs.	vs.	vs.	vs.	vs.		1	1	0.509953	0.113833	4.22256	3.07864	0.148485		vs.	vs.	vs.	vs.	vs.	vs.		3	143	102	134	61	103	103		89	90	101	9	47	95		3	106	134	125	54
2	1	0.510729	0.0715955	8.33313	1.62076	0.0724139		Column A	Data Set-A	Column B	Data Set-B	Column A	Data Set-A		2	1	0.542925	0.118325	4.55137	1.26235	0.127558		Column A	Data Set-A	Column B	Data Set-B	Column A	Data Set-A		4	128	68	99	10	32	101		81	60	77	7	3	99		4	112	132	123	78
3	1	0.393905	0.0641277	6.43234	1.52582	0.0909192									3	1	0.35153	0.122761	4.93485	1.33011	0.138936									5	94	107	81	30	61	84		68	101	59	0	11	76		5	78	110	82	68
4	1	0.504707	0.0673962	9.15264	1.69192	0.0703222		Mann Whitney test		Mann Whitney test		Mann Whitney test			4	1	0.42225	0.144902	4.51259	2.60604	0.236334		Mann Whitney test		Mann Whitney test		Mann Whitney test			6	91	113	136	27	1	127		53	107	93	12	0	108		6	117	94	117	15
5	1	0.40124	0.0685688	6.87935	1.49724	0.0923539		P value	0.0022	P value	0.0022	P value	0.0022		5	1	0.41631	0.131406	4.47395	2.97384	0.250104		P value	0.0022	P value	0.0022	P value	0.0022		7	84	113	125	34	70	104		70	98	82	0	6	98		7	119	130	131	71
6	1	0.558697	0.108542	6.93649	1.11359	0.0925354		Exact or approximate P value?	Exact	Exact or approximate P value?	Exact	Exact or approximate P value?	Exact		6	1	0.375847	0.112506	4.49232	2.53955	0.28533		Exact or approximate P value?	Exact	Exact or approximate P value?	Exact	Exact or approximate P value?	Exact		8	96	100	102	59	1	90		91	60	88	27	0	77		8	102	107	71	32
								P value summary	**	P value summary	**	P value summary	**										P value summary	**	P value summary	**	P value summary	**		9	78	88	117	6	25	99		64	72	81	0	4	74		9	99	135	137	8
								Significantly different? (P < 0.05)	Yes	Significantly different? (P < 0.05)	Yes	Significantly different? (P < 0.05)	Yes										Significantly different? (P < 0.05)	Yes	Significantly different? (P < 0.05)	Yes	Significantly different? (P < 0.05)	Yes		10	129	76	119	13	65	75		88	39	105	0	13	65		10	113	117	112	49
								One- or two-tailed P value?	Two-tailed	One- or two-tailed P value?	Two-tailed	One- or two-tailed P value?	Two-tailed										One- or two-tailed P value?	Two-tailed	One- or two-tailed P value?	Two-tailed	One- or two-tailed P value?	Two-tailed		11	129	108	105	27	4	81		102	64	84	14	0	80		11	141	130	101	75
								Sum of ranks in column A,B	57.00 , 21.00	Sum of ranks in column B,C	57.00 , 21.00	Sum of ranks in column A,C	57.00 , 21.00										Sum of ranks in column A,B	57.00 , 21.00	Sum of ranks in column B,C	57.00 , 21.00	Sum of ranks in column A,C	57.00 , 21.00		12	101	119	159	71	27	102		81	86	121	12	17	47		12	103	90	104	6
								Mann-Whitney U	0	Mann-Whitney U	0	Mann-Whitney U	0										Mann-Whitney U	0	Mann-Whitney U	0	Mann-Whitney U	0		13	128	79	137	76	9	98		101	64	94	10	4	39		13	134	109	138	82
																														14	112	86	91	37	78	110		69	74	69	6	23	21		14	96	138	98	67
								Difference between medians		Difference between medians		Difference between medians											Difference between medians		Difference between medians		Difference between medians			15	106	118	75	63	63	101		76	80	59	17	31	50		15	99	128	127	56
								Median of column A	1	Median of column B	0.453	Median of column A	1										Median of column A	1	Median of column B	0.4193	Median of column A	1		16	93	133	111	83	33	103		80	111	96	21	12	36		16	107	103	70	20
								Median of column B	0.453	Median of column C	0.07008	Median of column C	0.07008										Median of column B	0.4193	Median of column C	0.1205	Median of column C	0.1205		17	119	127	105	75	11	109		114	102	73	23	5	50		17	141	120	87	35
								Difference: Actual	-0.547	Difference: Actual	-0.3829	Difference: Actual	-0.9299										Difference: Actual	-0.5807	Difference: Actual	-0.2987	Difference: Actual	-0.8795		18	97	122	135	2	50	95		54	107	99	0	24	24		18	82	98	79	61
								Difference: Hodges-Lehmann	-0.547	Difference: Hodges-Lehmann	-0.3666	Difference: Hodges-Lehmann	-0.9299										Difference: Hodges-Lehmann	-0.5807	Difference: Hodges-Lehmann	-0.2987	Difference: Hodges-Lehmann	-0.8795		19	117	102	114	44	44	98		61	98	102	14	14	19		19	136	99	125	47
																														20	109	102	83	85	66	100		61	98	19	6	27	40		20	96	126	113	81
																														21	107	102	108	7	16	85		70	99	71	1	2	21		21	119	116	149	68
																														22	118	82	134	91		138		81	81	97	24		47		22	117	109	149	74
																														23	112	111	97	15		119		69	107	69	2		49		23	108	118	108	41
																														24	99	115	111	70		107		80	94	47	16		37		24	116	108	133	64
																														25	129	134	108	80		92		92	74	81	21		33		25	83	121	110	86
																														26	98	92	102	47		84		73	69	77	10		41		26	93	135	123	75
																														27			144			87				109			49		27	91	96	131	62
																														28			97			102				74			55		28	78	122	124
																														29			105			103				45			44		29	84	100	112
																														30			125							63					30	102	92	118
																														31			111							89					31	106		107
																														32			118							70					32	127		125
																														33			124							79					33			93
																														34			76							60					34			140
																														35			104							51					35			95
																														36			92							63					36			113
																														37			116							84					37			125
																														38			105							75					38			116
																														39			104							81					39			68
																														40			107							47					40			116
																														41			111							58					41			76
																														42			119							86					42			107
																														43			118							83					43			86
																														44			125							90					44			102
																														45			112							87					45
																														46															46
																														47															47
																														48															48
																														49															49
																														50															50
																														51															51
																														52															52
																														53															53
																														54															54
																														55															55
																														56															56
																														57															57
																														58															58
																														59															59
																														60															60
																														61															61
																														62															62
																														63															63
																														64															64
																														65															65
																																													66
[truncated: 10 more columns]

## Sheet: Data S6
	Data S6. Related to Figure S3
Fig S3B	Column A	Column B	t test			Fig S3C	Column A	Column B	t test			Fig S3D	Column A	Column B	Column C	Column D	t test			Fig S3E	Column A	Column B	Column C	Column D	t test			Fig S3F	Column A	Column B	Column C	Column D	t test			Fig S3G	Column A	Column B	Column C	Column D	t test			Fig S3H	Column A	Column B	Column C	Column D	Column E
Number	Control	GCTL-3-/+	Table Analyzed	Data 1		Number	Control	GCTL-3-/+	Table Analyzed	Data 1		Male_Body	Length		Width		Table Analyzed	Data 1		Female_Body	Length		Width		Table Analyzed	Data 1		Male_Wing	Length		Width		Table Analyzed	Data 1		Female_Wing	Length		Width		Table Analyzed	Data 1			Control
1	20	18				1	53	32				Number	Control	GCTL-3-/+	Control	GCTL-3-/+				Number	Control	GCTL-3-/+	Control	GCTL-3-/+				Number	Control	GCTL-3-/+	Control	GCTL-3-/+				Number	Control	GCTL-3-/+	Control	GCTL-3-/+				Number	5 min	10 min	15 min	20 min	25 min
2	16	14	Column B	GCTL-3-/+		2	35	26	Column B	GCTL-3-/+		1	4.218	4.8148	1.158	1.09775	Column B	GCTL-3-/+		1	4.62	4.827	1.238	1.219	Column B	GCTL-3-/-		1	2.305	2.368	0.506	0.52	Column B	GCTL-3-/+		1	2.846	2.913	0.736	0.689	Column B	GCTL-3-/+		1	24	52	52	64	80
3	16	15	vs.	vs.		3	29	26	vs.	vs.		2	4.215	4.386	1.095	1.09674	vs.	vs.		2	4.745	4.679	1.268	1.303	vs.	vs.		2	2.664	2.352	0.453	0.539	vs.	vs.		2	2.985	2.905	0.833	0.672	vs.	vs.		2	12	48	56	68	72
4	10	13	Column A	Control		4	28	27	Column A	Control		3	4.213	4.1065	1.094	1.08564	Column A	Control		3	4.585	4.728	1.23	1.242	Column A	Control		3	2.294	2.32	0.542	0.516	Column A	Control		3	3.015	2.939	0.783	0.769	Column A	Control		3	16	48	52	60	76
5	21	15				5	28	30				4	4.15	4.0742	1.066	1.08363				4	4.76	4.584	1.251	1.236				4	2.368	2.331	0.531	0.535				4	3.017	2.97	0.899	0.796					(%)
6	21	13	Mann Whitney test			6	24	32	Mann Whitney test			5	4.13	4.0137	1.06	1.0806	Mann Whitney test			5	4.974	4.583	1.288	1.223	Mann Whitney test			5	2.356	2.337	0.523	0.531	Mann Whitney test			5	3.025	2.909	0.863	0.734	Mann Whitney test				GCTL-3-/+
7	17	11	P value	0.8336		7	26	27	P value	0.1421		6	4.119	4.0026	1.055	1.07959	P value	0.0538		6	4.708	4.632	1.292	1.24	P value	0.8884		6	2.395	2.337	0.562	0.547	P value	0.0577		6	2.928	3.053	0.809	0.757	P value	0.6752			Column H	Column I	Column J	Column K	Column L
8	20	9	Exact or approximate P value?	Exact		8	29	33	Exact or approximate P value?	Exact		7	4.113	3.9874	1.05	1.06849	Exact or approximate P value?	Exact		7	4.604	4.688	1.232	1.266	Exact or approximate P value?	Exact		7	2.29	2.407	0.563	0.555	Exact or approximate P value?	Exact		7	2.999	2.927	0.832	0.774	Exact or approximate P value?	Exact		Number	5 min	10 min	15 min	20 min	25 min
9	12	11	P value summary	ns		9	30	20	P value summary	ns		8	4.086	3.9834	1.048	1.06748	P value summary	ns		8	4.665	4.617	1.217	1.253	P value summary	ns		8	2.322	2.435	0.587	0.57	P value summary	ns		8	2.85	2.906	0.743	0.765	P value summary	ns		1	20	52	60	68	76
10	12	10	Significantly different? (P < 0.05)	No		10	32	24	Significantly different? (P < 0.05)	No		9	4.083	3.9753	1.034	1.06446	Significantly different? (P < 0.05)	No		9	4.642	4.592	1.266	1.213	Significantly different? (P < 0.05)	No		9	2.274	2.346	0.586	0.52	Significantly different? (P < 0.05)	No		9	2.859	2.928	0.792	0.783	Significantly different? (P < 0.05)	No		2	16	56	60	68	80
11	17	14	One- or two-tailed P value?	Two-tailed		11	25	30	One- or two-tailed P value?	Two-tailed		10	4.064	3.9743	1.031	1.05941	One- or two-tailed P value?	Two-tailed		10	4.775	5.311	1.268	1.274	One- or two-tailed P value?	Two-tailed		10	2.324	2.328	0.551	0.535	One- or two-tailed P value?	Two-tailed		10	2.886	2.909	0.717	0.771	One- or two-tailed P value?	Two-tailed		3	16	44	48	56	68
12	21	15	Sum of ranks in column A,B	900.5 , 929.5		12	40	33	Sum of ranks in column A,B	1015 , 815.5		11	4.064	3.9461	1.02	1.0584	Sum of ranks in column A,B	394.0 , 272.0		11	4.628	4.771	1.169	1.288	Sum of ranks in column A,B	522.5 , 512.5		11	2.287	2.241	0.551	0.531	Sum of ranks in column A,B	376.0 , 527.0		11	2.97	2.946	0.734	0.766	Sum of ranks in column A,B	560.0 , 521.0			(%)
13	14	16	Mann-Whitney U	435.5		13	35	32	Mann-Whitney U	350.5		12	4.047	3.939	1	1.05739	Mann-Whitney U	101		12	4.519	4.49	1.286	1.224	Mann-Whitney U	246.5		12	2.285	2.328	0.547	0.484	Mann-Whitney U	145		12	2.95	2.87	0.783	0.766	Mann-Whitney U	245
14	17	17				14	26	38				13	4.001	3.9259	0.971	1.05638				13	4.618	4.469	1.246	1.238				13	2.38	2.45	0.566	0.523				13	2.8	2.876	0.775	0.792
15	13	10	Difference between medians			15	33	21	Difference between medians			14	3.991	3.9228	0.97	1.03822	Difference between medians			14	4.653	4.737	1.274	1.192	Difference between medians			14	2.285	2.341	0.582	0.527	Difference between medians			14	2.962	2.88	0.837	0.787	Difference between medians
16	15	14	Median of column A	13		16	29	31	Median of column A	29		15	3.971	3.8896	0.964	1.01098	Median of column A	4.074		15	4.815	4.54	1.276	1.202	Median of column A	4.642		15	2.297	2.312	0.571	0.555	Median of column A	2.297		15	2.859	2.912	0.782	0.796	Median of column A	2.928
17	9	16	Median of column B	14		17	32	34	Median of column B	28.5		16	3.896	3.8815	0.946	1.00493	Median of column B	3.975		16	4.305	4.884	1.159	1.342	Median of column B	4.656		16	2.333	2.368	0.555	0.539	Median of column B	2.337		16	2.954	2.952	0.738	0.739	Median of column B	2.909
18	12	13	Difference: Actual	1		18	34	27	Difference: Actual	-0.5		17	3.88	3.8431	0.941	0.986766	Difference: Actual	-0.0987		17	4.698	4.548	1.219	1.216	Difference: Actual	0.0135		17	2.297	2.349	0.531	0.555	Difference: Actual	0.04		17	3.042	2.95	0.814	0.757	Difference: Actual	-0.019
19	9	11	Difference: Hodges-Lehmann	0		19	25	25	Difference: Hodges-Lehmann	-2		18	3.829	3.827	0.933	0.951452	Difference: Hodges-Lehmann	-0.09265		18	4.601	4.627	1.222	1.248	Difference: Hodges-Lehmann	0.012		18	2.274	2.391	0.527	0.531	Difference: Hodges-Lehmann	0.034		18	2.904	2.846	0.791	0.683	Difference: Hodges-Lehmann	-0.013
20	8	12				20	34	17												19	4.418	5.025	1.175	1.206				19	2.364	2.312	0.57	0.558				19	2.842	2.829	0.747	0.697
21	12	12				21	29	33												20	4.922	4.73	1.318	1.249				20	2.274	2.316	0.521	0.562				20	2.892	2.888	0.787	0.743
22	12	17				22	33	32									Table Analyzed	Data 1		21	4.495	4.698	1.274	1.26	Table Analyzed	Data 1		21	2.236	2.263	0.583	0.535	Table Analyzed	Data 1		21	3.082	3.112	0.832	0.845	Table Analyzed	Data 1
23	12	16				23	27	25												22	4.845	4.442	1.302	1.286												22	2.758	2.816	0.716	0.788
24	13	14				24	34	37									Column E	GCTL-3-/+		23	4.397		1.355		Column E	GCTL-3-/-							Column E	GCTL-3-/+		23	2.784	2.839	0.725	0.792	Column E	GCTL-3-/+
25	10	16				25	34	26									vs.	vs.							vs.	vs.							vs.	vs.							vs.	vs.
26	11	15				26	38	28									Column D	Control							Column D	Control							Column D	Control							Column D	Control
27	14	15				27	28	29
28	14	17				28	28	34									Mann Whitney test								Mann Whitney test								Mann Whitney test								Mann Whitney test
29	9	15				29	29	22									P value	0.0545							P value	0.3763							P value	0.0809							P value	0.1375
30	13	9				30	20	23									Exact or approximate P value?	Exact							Exact or approximate P value?	Exact							Exact or approximate P value?	Exact							Exact or approximate P value?	Exact
																	P value summary	ns							P value summary	ns							P value summary	ns							P value summary	ns
																	Significantly different? (P < 0.05)	No							Significantly different? (P < 0.05)	No							Significantly different? (P < 0.05)	No							Significantly different? (P < 0.05)	No
																	One- or two-tailed P value?	Two-tailed							One- or two-tailed P value?	Two-tailed							One- or two-tailed P value?	Two-tailed							One- or two-tailed P value?	Two-tailed
																	Sum of ranks in column D,E	272.0 , 394.0							Sum of ranks in column D,E	568.5 , 466.5							Sum of ranks in column D,E	521.0 , 382.0							Sum of ranks in column D,E	608.5 , 472.5
																	Mann-Whitney U	101							Mann-Whitney U	213.5							Mann-Whitney U	151							Mann-Whitney U	196.5
																	Difference between medians								Difference between medians								Difference between medians								Difference between medians
																	Median of column D	1.033							Median of column D	1.266							Median of column D	0.551							Median of column D	0.783
																	Median of column E	1.062							Median of column E	1.241							Median of column E	0.535							Median of column E	0.766
																	Difference: Actual	0.02943							Difference: Actual	-0.025							Difference: Actual	-0.016							Difference: Actual	-0.017
																	Difference: Hodges-Lehmann	0.03002							Difference: Hodges-Lehmann	-0.013							Difference: Hodges-Lehmann	-0.015							Difference: Hodges-Lehmann	-0.023
[truncated: 13 more columns]

## Sheet: Data S7
	Data S7. Related to Figure S4
Fig S4B Left	Column A	Column B	t test			Fig S4B Right	Column A	Column B	t test
Number	Control	GCTL-3-/-	Table Analyzed	Data 1		Number	Control	GCTL-3-/-	Table Analyzed	Data 1
1	100	3				1	0	2
2	110	7	Column B	GCTL-3-/-		2	0	4	Column B	GCTL-3-/-
			vs.	vs.		3	0	3	vs.	vs.
			Column A	Control					Column A	Control
			Unpaired t test						Unpaired t test
			P value	0.0029					P value	0.0065
			P value summary	**					P value summary	**
			Significantly different? (P < 0.05)	Yes					Significantly different? (P < 0.05)	Yes
			One- or two-tailed P value?	Two-tailed					One- or two-tailed P value?	Two-tailed
			t, df	t=18.57 df=2					t, df	t=5.196 df=4
			How big is the difference?						How big is the difference?
			Mean ± SEM of column A	105.0 ± 5.000 N=2					Mean ± SEM of column A	0.0 ± 0.0 N=3
			Mean ± SEM of column B	5.000 ± 2.000 N=2					Mean ± SEM of column B	3.000 ± 0.5774 N=3
			Difference between means	-100.0 ± 5.385					Difference between means	3.000 ± 0.5774
			95% confidence interval	-123.2 to -76.83					95% confidence interval	1.397 to 4.603
			R square	0.9942					R square	0.871
			F test to compare variances						F test to compare variances
			F,DFn, Dfd						F,DFn, Dfd
			P value						P value
			P value summary						P value summary
			Significantly different? (P < 0.05)						Significantly different? (P < 0.05)

## Sheet: Data S8
	Data S8. Related to Figure S5
Fig S5B	Column A	Column B	t test			Fig S5C	Column A	Column B	t test			Fig S5D	Column A	Column B	Column C	Column D	t test			Fig S5E	Column A	Column B	Column C	Column D	t test			Fig S5F	Column A	Column B	Column C	Column D	t test			Fig S5G	Column A	Column B	Column C	Column D	t test			Fig S5H	Column A	Column B	Column C	Column D	Column E
Number	Control	GCTL-3-/-	Table Analyzed	Data 1		Number	Control	GCTL-3-/-	Table Analyzed	Data 1		Male_Body	Length		Width		Table Analyzed	Data 1		Female_Body	Length		Width		Table Analyzed	Data 1		Male_Wing	Length		Width		Table Analyzed	Data 1		Female_Wing	Length		Width		Table Analyzed	Data 1			Control
1	13	14				1	31	24				Number	Control	GCTL-3-/-	Control	GCTL-3-/-				Number	Control	GCTL-3-/-	Control	GCTL-3-/-				Number	Control	GCTL-3-/-	Control	GCTL-3-/-				Number	Control	GCTL-3-/-	Control	GCTL-3-/-				Number	5 min	10 min	15 min	20 min	25 min
2	10	18	Column B	GCTL-3-/-		2	30	27	Column B	GCTL-3-/-		1	3.83	3.61	1.05	0.908	Column B	GCTL-3-/-		1	4.849	4.001	1.193	1.059	Column B	GCTL-3-/-		1	2.527	2.117	0.524	0.521	Column B	GCTL-3-/-		1	2.723	2.753	0.784	0.666	Column B	GCTL-3-/-		1	28	56	60	76	80
3	8	12	vs.	vs.		3	27	22	vs.	vs.		2	3.901	3.468	0.837	0.809	vs.	vs.		2	4.656	4.219	1.21	1.084	vs.	vs.		2	2.304	2.139	0.537	0.483	vs.	vs.		2	2.902	2.809	0.805	0.771	vs.	vs.		2	8	44	48	56	60
4	13	12	Column A	Control		4	27	16	Column A	Control		3	3.681	3.681	0.823	0.915	Column A	Control		3	4.228	4.068	1.093	1.109	Column A	Control		3	2.278	2.272	0.537	0.527	Column A	Control		3	2.748	2.895	0.75	0.735	Column A	Control		3	16	48	52	56	76
5	8	12				5	27	19				4	3.546	3.355	0.95	0.873				4	4.345	3.967	1.135	1.034				4	2.238	2.041	0.533	0.467				4	2.757	2.77	0.75	0.751					(%)
6	6	14	Unpaired t test			6	37	32	Unpaired t test			5	3.766	3.717	0.965	0.929	Unpaired t test			5	4.892	4.303	1.227	1.093	Unpaired t test			5	2.284	2.261	0.529	0.516	Unpaired t test			5	2.744	2.744	0.75	0.719	Unpaired t test				GCTL-3-/-
7	11	17	P value	0.3178		7	26	26	P value	0.5533		6	3.809	3.37	1	0.822	P value	< 0.0001		6	4.639	4.421	1.185	1.109	P value	< 0.0001		6	2.271	2.229	0.545	0.483	P value	0.0269		6	2.855	2.632	0.758	0.68	P value	0.0251			Column H	Column I	Column J	Column K	Column L
8	13	16	P value summary	ns		8	18	27	P value summary	ns		7	3.816	3.455	0.972	0.645	P value summary	****		7	4.749	3.774	1.185	0.992	P value summary	****		7	2.281	2.214	0.533	0.5	P value summary	*		7	2.697	2.943	0.758	0.8	P value summary	*		Number	5 min	10 min	15 min	20 min	25 min
9	16	14	Significantly different? (P < 0.05)	No		9	22	35	Significantly different? (P < 0.05)	No		8	3.816	3.483	1.071	0.837	Significantly different? (P < 0.05)	Yes		8	4.547	3.564	1.135	0.908	Significantly different? (P < 0.05)	Yes		8	2.246	2.246	0.528	0.505	Significantly different? (P < 0.05)	Yes		8	2.825	2.774	0.741	0.765	Significantly different? (P < 0.05)	Yes		1	24	40	44	52	72
10	9	6	One- or two-tailed P value?	Two-tailed		10	33	33	One- or two-tailed P value?	Two-tailed		9	3.795	3.532	0.972	0.887	One- or two-tailed P value?	Two-tailed		9	4.656	4.438	1.202	1.21	One- or two-tailed P value?	Two-tailed		9	1.947	2.025	0.422	0.516	One- or two-tailed P value?	Two-tailed		9	2.757	2.877	0.741	0.778	One- or two-tailed P value?	Two-tailed		2	12	36	48	48	56
11	14	11	t, df	t=1.008 df=58		11	26	31	t, df	t=0.5970 df=48		10	3.617	3.745	1.007	0.801	t, df	t=5.582 df=40		10	4.942	4.11	1.227	1.168	t, df	t=7.574 df=40		10	2.314	2.213	0.507	0.505	t, df	t=2.295 df=41		10	2.825	2.931	0.771	0.783	t, df	t=2.324 df=42		3	8	40	52	56	60
12	14	13				12	28	30				11	3.887	3.759	1	0.851				11	4.766	4.085	1.21	1.084				11	2.275	2.16	0.507	0.542				11	2.757	2.896	0.76	0.796					(%)
13	19	13	How big is the difference?			13	31	41	How big is the difference?			12	3.532	3.447	1.078	0.809	How big is the difference?			12	4.555	4.278	1.202	1.16	How big is the difference?			12	2.199	2.133	0.507	0.526	How big is the difference?			12	2.69	2.959	0.703	0.761	How big is the difference?
14	16	11	Mean ± SEM of column A	13.37 ± 0.5601 N=30		14	32	32	Mean ± SEM of column A	28.52 ± 0.7940 N=25		13	4.015	3.589	0.915	0.809	Mean ± SEM of column A	3.793 ± 0.03260 N=21		13	4.656	4.438	1.168	1.21	Mean ± SEM of column A	4.647 ± 0.04059 N=20		13	2.126	2.218	0.477	0.478	Mean ± SEM of column A	2.240 ± 0.02203 N=22		13	2.642	2.78	0.734	0.707	Mean ± SEM of column A	2.773 ± 0.01931 N=21
15	18	14	Mean ± SEM of column B	12.57 ± 0.5626 N=30		15	33	32	Mean ± SEM of column B	27.68 ± 1.161 N=25		14	4.071	3.434	0.894	0.937	Mean ± SEM of column B	3.541 ± 0.03126 N=21		14	4.379	4.303	1.135	1.193	Mean ± SEM of column B	4.112 ± 0.05632 N=22		14	2.205	2.24	0.494	0.505	Mean ± SEM of column B	2.175 ± 0.01778 N=21		14	2.895	2.841	0.774	0.787	Mean ± SEM of column B	2.836 ± 0.01884 N=23
16	13	16	Difference between means	-0.8000 ± 0.7939		16	32	26	Difference between means	-0.8400 ± 1.407		15	3.774	3.639	0.88	0.809	Difference between means	-0.2521 ± 0.04516		15	4.698	4.16	1.219	1.076	Difference between means	-0.5350 ± 0.07064		15	2.271	2.064	0.533	0.548	Difference between means	-0.06532 ± 0.02847		15	2.872	2.952	0.778	0.778	Difference between means	0.06275 ± 0.02700
17	12	8	95% confidence interval	-2.389 to 0.7892		17	26	36	95% confidence interval	-3.669 to 1.989		16	3.71	3.632	1.007	0.922	95% confidence interval	-0.3434 to -0.1608		16	4.53	3.614	1.193	0.958	95% confidence interval	-0.6778 to -0.3923		16	2.258	2.144	0.516	0.478	95% confidence interval	-0.1228 to -0.007832		16	2.597	2.85	0.694	0.765	95% confidence interval	0.008254 to 0.1172
18	17	6	R square	0.01721		18	28	27	R square	0.007372		17	3.518	3.42	1	0.767	R square	0.4379		17	4.807	4.337	1.219	1.143	R square	0.5892		17	2.233	2.035	0.507	0.44	R square	0.1138		17	2.843	2.73	0.783	0.765	R square	0.1139
19	14	14				19	26	26				18	3.901	3.554	0.993	0.809				18	4.766	3.942	1.202	1.051				18	2.242	2.261	0.52	0.51				18	2.89	2.895	0.796	0.774
20	15	16	F test to compare variances			20	32	27	F test to compare variances			19	3.922	3.263	1.043	0.809	F test to compare variances			19	4.639	3.79	1.21	0.992	F test to compare variances			19	2.206	2.191	0.542	0.526	F test to compare variances			19	2.792	2.757	0.734	0.734	F test to compare variances
21	16	13	F,DFn, Dfd	1.009, 29, 29		21	27	17	F,DFn, Dfd	2.140, 24, 24		20	3.88	3.447	1.007	0.745	F,DFn, Dfd	1.087, 20, 20		20	4.639	4.387	1.168	1.143	F,DFn, Dfd	2.118, 21, 19		20	2.241	2.191	0.507	0.532	F,DFn, Dfd	1.609, 21, 20		20	2.783	2.793	0.725	0.738	F,DFn, Dfd	1.043, 22, 20
22	11	15	P value	0.9814		22	31	29	P value	0.0683		21	3.859	3.752	1.007	0.979	P value	0.8534		21		3.925		1.076	P value	0.1054		21	2.244	2.28	0.52	0.543	P value	0.2924		21	2.637	2.823	0.689	0.702	P value	0.9294
23	15	11	P value summary	ns		23	27	28	P value summary	ns							P value summary	ns		22		4.337		1.21	P value summary	ns		22	2.096		0.503		P value summary	ns		22		3.006		0.796	P value summary	ns
24	14	15	Significantly different? (P < 0.05)	No		24	25	26	Significantly different? (P < 0.05)	No							Significantly different? (P < 0.05)	No							Significantly different? (P < 0.05)	No							Significantly different? (P < 0.05)	No		23		2.81		0.747	Significantly different? (P < 0.05)	No
25	11	7				25	31	23									Table Analyzed	Data 1							Table Analyzed	Data 1							Table Analyzed	Data 1							Table Analyzed	Data 1
26	14	15
27	16	12															Column D	GCTL-3-/-							Column D	GCTL-3-/-							Column D	GCTL-3-/-							Column D	GCTL-3-/-
28	15	11															vs.	vs.							vs.	vs.							vs.	vs.							vs.	vs.
29	16	9															Column C	Control							Column C	Control							Column C	Control							Column C	Control
30	14	12
																	Unpaired t test								Unpaired t test								Unpaired t test								Unpaired t test
																	P value	< 0.0001							P value	< 0.0001							P value	0.358							P value	0.9426
																	P value summary	****							P value summary	****							P value summary	ns							P value summary	ns
																	Significantly different? (P < 0.05)	Yes							Significantly different? (P < 0.05)	Yes							Significantly different? (P < 0.05)	No							Significantly different? (P < 0.05)	No
																	One- or two-tailed P value?	Two-tailed							One- or two-tailed P value?	Two-tailed							One- or two-tailed P value?	Two-tailed							One- or two-tailed P value?	Two-tailed
																	t, df	t=5.885 df=40							t, df	t=4.551 df=40							t, df	t=0.9297 df=41							t, df	t=0.07243 df=42
																	How big is the difference?								How big is the difference?								How big is the difference?								How big is the difference?
																	Mean ± SEM of column D	0.9748 ± 0.01531 N=21							Mean ± SEM of column D	1.186 ± 0.008149 N=20							Mean ± SEM of column D	0.5149 ± 0.005710 N=22							Mean ± SEM of column D	0.7513 ± 0.006856 N=21
																	Mean ± SEM of column E	0.8415 ± 0.01669 N=21							Mean ± SEM of column E	1.094 ± 0.01782 N=22							Mean ± SEM of column E	0.5072 ± 0.006035 N=21							Mean ± SEM of column E	0.7521 ± 0.007722 N=23
																	Difference between means	-0.1333 ± 0.02265							Difference between means	-0.09217 ± 0.02025							Difference between means	-0.007719 ± 0.008302							Difference between means	0.0007536 ± 0.01041
																	95% confidence interval	-0.1791 to -0.08751							95% confidence interval	-0.1331 to -0.05124							95% confidence interval	-0.02449 to 0.009048							95% confidence interval	-0.02025 to 0.02175
																	R square	0.464							R square	0.3411							R square	0.02065							R square	0.0001249
																	F test to compare variances								F test to compare variances								F test to compare variances								F test to compare variances
																	F,DFn, Dfd	1.188, 20, 20							F,DFn, Dfd	5.259, 21, 19							F,DFn, Dfd	1.066, 20, 21							F,DFn, Dfd	1.390, 22, 20
																	P value	0.7032							P value	0.0006							P value	0.8828							P value	0.4633
																	P value summary	ns							P value summary	***							P value summary	ns							P value summary	ns
																	Significantly different? (P < 0.05)	No							Significantly different? (P < 0.05)	Yes							Significantly different? (P < 0.05)	No							Significantly different? (P < 0.05)	No
[truncated: 13 more columns]

## Sheet: Data S9
	Data S9. Related to Figure S6
Fig S6C	Column A	Column B	Column C	Column D	t test			Fig 56D	Column A	Column B	t test
	Control				Table Analyzed	Data 1		Number	Control	GCTL-3-/-	Table Analyzed	Data 1
Number	PE	PBM24	PBM48	PBM72				1	520.972	8783.63
1	727.598	27.482	31.047	218.785	Column E	Column E		2	716.585	8318.19	Column B	GCTL-3-/-
2	590.041	13.964	13.964	41.125	vs.	vs.		3	1547.25	5478.51	vs.	vs.
3	334.386	38.326	3.714	40.028	Column A	Column A					Column A	Control
4	553.943
					Unpaired t test						Unpaired t test
	Column E	Column F	Column G	Column H	P value	0.7936					P value	0.0036
	GCTL-3-/-				P value summary	ns					P value summary	**
Number	PE	PBM24	PBM48	PBM72	Significantly different? (P < 0.05)	No					Significantly different? (P < 0.05)	Yes
1	411.781	549.487	150.184	745.186	One- or two-tailed P value?	Two-tailed					One- or two-tailed P value?	Two-tailed
2	735.917	164.148	174.101	636.067	t, df	t=0.2760 df=5					t, df	t=6.111 df=4
3	609.947	30.75	69.521	223.692
					How big is the difference?						How big is the difference?
					Mean ± SEM of column A	551.5 ± 81.47 N=4					Mean ± SEM of column A	928.3 ± 314.6 N=3
					Mean ± SEM of column E	585.9 ± 94.34 N=3					Mean ± SEM of column B	7527 ± 1033 N=3
					Difference between means	34.39 ± 124.6					Difference between means	6599 ± 1080
					95% confidence interval	-285.9 to 354.6					95% confidence interval	3601 to 9596
					R square	0.01501					R square	0.9033
					F test to compare variances						F test to compare variances
					F,DFn, Dfd	1.006, 2, 3					F,DFn, Dfd	10.78, 2, 2
					P value	0.9263					P value	0.1698
					P value summary	ns					P value summary	ns
					Significantly different? (P < 0.05)	No					Significantly different? (P < 0.05)	No
					Table Analyzed	Data 1
					Column F	Column F
					vs.	vs.
					Column B	Column B
					Unpaired t test
					P value	0.2278
					P value summary	ns
					Significantly different? (P < 0.05)	No
					One- or two-tailed P value?	Two-tailed
					t, df	t=1.423 df=4
					How big is the difference?
					Mean ± SEM of column B	26.59 ± 7.047 N=3
					Mean ± SEM of column F	248.1 ± 155.5 N=3
					Difference between means	221.5 ± 155.7
					95% confidence interval	-210.7 to 653.8
					R square	0.3361
					F test to compare variances
					F,DFn, Dfd	487.1, 2, 2
					P value	0.0041
					P value summary	**
					Significantly different? (P < 0.05)	Yes
					Table Analyzed	Data 1
					Column G	Column G
					vs.	vs.
					Column C	Column C
					Unpaired t test
					P value	0.0243
					P value summary	*
					Significantly different? (P < 0.05)	Yes
					One- or two-tailed P value?	Two-tailed
					t, df	t=3.526 df=4
					How big is the difference?
					Mean ± SEM of column C	16.24 ± 7.972 N=3
					Mean ± SEM of column G	131.3 ± 31.64 N=3
					Difference between means	115.0 ± 32.63
					95% confidence interval	24.44 to 205.6
					R square	0.7566
					F test to compare variances
					F,DFn, Dfd	15.75, 2, 2
					P value	0.1194
					P value summary	ns
					Significantly different? (P < 0.05)	No
					Table Analyzed	Data 1
					Column H	Column H
					vs.	vs.
					Column D	Column D
					Unpaired t test
					P value	0.0623
					P value summary	ns
					Significantly different? (P < 0.05)	No
					One- or two-tailed P value?	Two-tailed
					t, df	t=2.566 df=4
					How big is the difference?
					Mean ± SEM of column D	99.98 ± 59.40 N=3
					Mean ± SEM of column H	535.0 ± 158.8 N=3
					Difference between means	435.0 ± 169.5
					95% confidence interval	-35.74 to 905.7
					R square	0.622
					F test to compare variances
					F,DFn, Dfd	7.146, 2, 2
					P value	0.2455
					P value summary	ns
					Significantly different? (P < 0.05)	No

## Sheet: Data S10
	Data S10. Related to Figure 7
Fig S7A	Column A	Column B	Column C	Column D	t test
	Control		GCTL-3-/-		Table Analyzed	Data 1	Table Analyzed	Data 1
Number	PE	PBM16	PE	PBM16
1	1	4.41	1.1	7.57	Column B	PBM16	Column D	PBM16
2	1	0.836864	1	2.00186	vs.	vs.	vs.	vs.
					Column A	PE	Column C	PE
					Mann Whitney test		Mann Whitney test
					P value	> 0.9999	P value	0.3333
					Exact or approximate P value?	Exact	Exact or approximate P value?	Exact
					P value summary	ns	P value summary	ns
					Significantly different? (P < 0.05)	No	Significantly different? (P < 0.05)	No
					One- or two-tailed P value?	Two-tailed	One- or two-tailed P value?	Two-tailed
					Sum of ranks in column A,B	5.000 , 5.000	Sum of ranks in column D,E	3.000 , 7.000
					Mann-Whitney U	2	Mann-Whitney U	0
					Difference between medians		Difference between medians
					Median of column A	1	Median of column D	1.05
					Median of column B	2.623	Median of column E	4.786
					Difference: Actual	1.623	Difference: Actual	3.736
					Difference: Hodges-Lehmann	1.623	Difference: Hodges-Lehmann	3.736
